# Supplementary material for: Effects of Exercise on Balance Function in People with Knee Osteoarthritis: A Systematic Review and Meta-Analysis of Randomized Controlled Trials
Source: Healthcare (Basel). 2025 Jun 1;13(11):1312. doi: 10.3390/healthcare13111312 (PMC12155419; doi:10.3390/healthcare13111312)
Supplement: Supplementary file 1 [file healthcare-13-01312-s001.zip]

Archive with 1 entries (1 files):
- healthcare-3582513-supplementary.pdf
